# Supplementary material for: Normal Values for Echocardiographic Myocardial Work in a Large Pediatric Population
Source: Diagnostics (Basel). 2024 May 15;14(10):1022. doi: 10.3390/diagnostics14101022 (PMC11120304; doi:10.3390/diagnostics14101022)
Supplement: Supplementary file 1 [file diagnostics-14-01022-s001.zip]

Archive with 1 entries (1 files):
- diagnostics-2985277-supplementary.pdf
